# Supplementary material for: Assessing Potential Exemplars in Reducing Zero-Dose Children: A Novel Approach for Identifying Positive Outliers in Decreasing National Levels and Geographic Inequalities in Unvaccinated Children
Source: Vaccines (Basel). 2023 Mar 14;11(3):647. doi: 10.3390/vaccines11030647 (PMC10056845; doi:10.3390/vaccines11030647)
Supplement: Supplementary file 1 [file vaccines-11-00647-s001.zip]

Archive with 1 entries (1 files):
- vaccines-2226348-supplementary.pdf
